# Supplementary material for: Systematic Proteome Profiling of Maternal Plasma for Development of Preeclampsia Biomarkers
Source: Mol Cell Proteomics. 2024 Aug 5;23(9):100826. doi: 10.1016/j.mcpro.2024.100826 (PMC11405801; doi:10.1016/j.mcpro.2024.100826)
Supplement: Supplemental Tables [file mmc1.xlsx]

## Sheet: Table S1
Table S1. Clinical Characteristics
Method	Subjects	No	Maternal age, years	Prepregnancy body mass index, kg/m2	Prepregnancy maternal weight, kg	Gravidity, n	Nulliparity, n	SBP, mmHg	DBP, mmHg	Proteinuria (dipstick result)	Gestational age at delivery, weeks	Birth weight of baby, kg	NICU admission	Baby Gender
TMT-based LC-MS/MS	Con	1	37	25.2826	68	2	1	127	71	-	40	3140		F
		2	36	23.7954	64	2	1	130	80	-	39	3280		F
		3	33	25.711	65	2	0	112	74	-	40	3660		M
	PE	1	40	29.34	77	1	0	154	94	1	37	2730		F
		2	41	17.6693	43	2	1	149	84	3	37	2650	O	M
		3	33	23.1834	67	1	0	154	99	3	41	3855	O	F
		4	28	27.268	63	1	0	153	88	2	38	2615		M
	SPE	1	38	23.7332	60	2	0	200	100	4	34	1855	O	F
		2	36	22.0317	55	2	1	145	100	1	34	1350	O	F
		3	34	18.2563	45	2	0	145	90	3	35	1715	O	M
		4	35	28.5156	73	1	0	144	103	1	38	2370	O	M
		5	37	17.7999	45	1	0	137	92	4	38	2555		M
		6	42	23.03	65	1	0	156	92	1	37	2425		F
		7	33	29.4023	73.4	2	1	160	100	2	37	2805		F
MRM-based LC-MS/MS	Con	1	39	21.1927	57	1	0	111	65	-	41	3815		F
		2	35	21.875	56	2	1	128	80	-	39	3460		M
		3	36	17.3663	49.6	1	0	129	83	-	40	3460		M
		4	32	22.9481	64	1	0	119	71	-	40	3645		M
		5	32	22.1003	58	1	0	130	71	-	38	4315		M
		6	37	18.026	45	3	1	120	85	-	39	2780		F
		7	35	22.6757	64	2	1	120	80	-	39	3810		M
		8	37	21.6041	56	2	1	129	68	-	38	3280		F
		9	34	23.4236	63	4	2	110	68	-	38	3400		M
		10	33	16.937	45	3	1	112	65	-	39	3545		M
		11	30	23.8281	61	1	0	119	79	-	40	4005		F
		12	45	28.6851	80	4	1	129	78	-	38	3235		F
		13	33	19.9481	53	2	1	100	60	-	40	3090		M
		14	35	18.4672	54	1	0	121	79	-	39	3050		F
		15	27	21.0772	56	1	0	124	80	-	38	3325		F
		16	36	23.3304	68.7	3	2	110	68	-	38	3305		F
		17	35	20.9572	55	2	1	108	73	-	38	3500		M
		18	36	24.0344	57	3	0	120	70	-	41	3985		M
		19	31	19.3625	54	2	1	106	59	-	37	3175		F
		20	31	19.1001	52	2	1	124	84	-	39	3435		M
		21	42	17.7154	50	3	0	100	70	-	40	3505		F
		22	42	22.6003	55	3	0	109	71	-	38	2930		M
		23	35	21.83	58	1	0	125	80	-	41	3115	O	F
		24	31	20.9366	57	1	0	102	72	-	37	3920		M
		25	35	22.8659	61.5	2	0	124	65	-	39	2860		M
		26	31	22.3757	58	1	0	128	87	-	40	4586		M
		27	33	20.0773	54	2	1	132	61	-	38	3950		M
		28	38	18.5078	51	1	0	100	60	-	38	2755		M
		29	28	21.048	58	2	0	117	74	-	40	3705		F
	PE	1	30	21.83	58	1	0	150	100	3	37	2810		M
		2	33	22.1003	58	2	0	135	85	1	38	3050		M
		3	28	20.7967	58	2	0	140	90	2	37	3785		M
		4	35	22.1453	64	1	0	140	90	3	40	3040		F
		5	36	30.4867	81	2	1	140	80	2	38	3520		M
		6	36	18.9619	51	8	1	140	100	1	37	2820		F
		7	37	33.5937	86	4	1	135	90	2	38	4490	O	M
		8	39	18.7618	51.7	2	1	135	89	1	40	3030		M
	SPE	1	32	21.4844	55	1	0	120	80	2	34	1650	O	M
		2	35	20.984	65	1	0	145	107	4	35	1655	O	F
		3	39	27.5556	62	1	0	200	140	4	-	-	-	-
		4	33	27.4714	66	1	0	180	100	4	-	-	-	-
		5	42	23.03	65	1	0	150	90	1	37	2425		F
		6	38	22.0386	60	2	1	155	99	2	35	1840	O	M
		7	24	29.7056	77	2	0	140	90	2	37	2553		F
		8	33	25.711	65	1	0	160	110	2	38	2040	O	F
		9	34	22.4813	59	4	2	180	110	4	37	1905	O	F
		10	36	21.9899	57	1	0	185	100	3	36	1680	O	F
		11	36	31.245	78	1	0	134	87	2	37	2825		M
		12	36	19.3821	49	1	0	150	100	1	37	2600	O	M
		13	33	20.0773	54	1	0	160	100	1	40	3485		M
		14	40	24.1583	62	3	1 (Twin)	150	80	4	36	2430		F
		15	36	30.0781	77	3	0	180	110	3	39	3440		F
		16	34	21.3039	58	2	0	160	100	3	39	2810		M
		17	32	23.4375	60	2	1	165	110	2	36	2400		F
		18	41	23.4375	60	2	1	180	110	4	38	3235		M
ELISA	Con	1	35	21.875	56	2	1	128	80	-	39	3460		M
		2	37	21.6041	56	2	1	129	68	-	38	3280		F
		3	36	23.3304	68.7	3	2	110	68	-	38	3305		F
		4	31	19.3625	54	2	1	106	59	-	37	3175		F
		5	42	17.7154	50	3	0	100	70	-	40	3505		F
		6	35	21.83	58	1	0	125	80	-	41	3115	O	F
		7	31	22.3757	58	1	0	128	87	-	40	4586		M
		8	29	19.563	47	2	0	120	70	-	40	3150		F
		9	29	21.3593	50	1	0	110	70	-	38	2865		F
		10	39	26.0375	65	3	1	120	75	-	38	2825		M
		11	39	20.0288	50	2	0	111	62	-	38	3165		M
		12	40	19.6283	49	4	1	102	57	-	37	3335		F
		13	40	20.83	52	3	0	138	78	-	38	3410		F
		14	34	19.9219	51	1	0	125	88	-	39	3255		M
		15	34	19.7055	53	1	0	130	80	-	40	3355		M
		16	31	19.1953	51	1	0	123	52	-	40	3460		M
		17	30	19.1001	52	1	0	122	59	-	38	3735		F
		18	31	18.4265	46	3	0	102	58	-	40	3170		F
		19	31	18.4265	46	3	1	111	66	-	39	3480		M
		20	31	19.3821	49	1	0	119	77	-	38	3320		M
		21	30	17.1029	46	1	0	126	82	-	39	3130		M
		22	43	20.5049	48	4	1	136	76	-	37	3340		M
		23	40	24.3913	58.6	3	0	120	80	-	39	3745		M
		24	38	18.591	47	3	1	109	81	-	38	3385		M
		25	38	22.3478	53	1	0	118	72	-	41	4130		M
		26	36	33.415	60	3	2	100	70	-	39	2870		F
		27	36	23.3887	70	1	0	131	76	-	40	3905		M
		28	36	19.8953	47	2	1	128	74	-	40	3370		F
		29	35	20.1956	57	3	0	117	60	-	40	3500		M
		30	35	17.9089	47	2	1	114	68	-	40	3265		M
	PE	1	29	26.5625	68	1	0	140	90	2	36	3015		F
		2	39	25.5593	73	6	0	140	89	4	36	2520		M
	SPE	1	40	24.1583	62	3	1 (Twin)	150	80	4	36	2460		F
		2	34	20.0773	54	1	0	160	100	1	40	3485		M
		3	30	21.83	58	1	0	150	100	3	37	2810		M
		4	31	25.711	65	1	0	160	110	2	38	2040	O	F
		5	42	23.03	65	1	0	150	90	1	37	2425		F
		6	36	20.984	65	1	0	145	107	4	35	1655	O	F
		7	36	29.4023	73.4	2	1	161	103	2	37	2805		F
		8	35	22.1453	64	1	0	140	90	3	40	3040		F

## Sheet: Table S2
Table S1. Upregulated Proteins in Preeclampsia Identified by LC-MS/MS
No	Protein Abbreviations	Protein Name	Accession No.	Unique peptide	Coverage (%)	Severe PE 1	Severe PE 2	Severe PE 3	Severe PE 4	Severe PE 5	Severe PE 6	Severe PE 7	Non severe PE 1	Non severe PE 2	Non severe PE 3	Non severe PE 4	Control 1	Control 2	Control 3	Average Abundance (PE)	Average Abundance (Control)	Fold Change (PE/Control)	P-Value
1	NOTCH3	Neurogenic locus notch homolog protein 3	Q9UM47	7	4	1.91235e+06	1.49318e+06	1.48462e+06	1.56617e+06	1.04068e+06	1.28819e+06	1.51002e+06	1.27566e+06	1.3534e+06	1.61322e+06	1.27106e+06	537561	1.1539e+06	965070	1.43714e+06	885511	1.62	0.00481579
2	PSMA4	Proteasome subunit alpha type-4	P25789	6	26	1.55759e+06	1.24085e+06	1.3213e+06	1.3518e+06	1.1906e+06	1.2187e+06	1.46086e+06	1.42035e+06	1.23596e+06	1.31062e+06	1.30531e+06	1.06484e+06	836678	1.28067e+06	1.32854e+06	1.06073e+06	1.25	0.0111194
3	LAMB2	Laminin subunit beta-2	P55268	15	10	1.21513e+06	1.26606e+06	1.42406e+06	1.33671e+06	1.48669e+06	1.76018e+06	1.39075e+06	1.25182e+06	1.58471e+06	1.88414e+06	1.54302e+06	1.12618e+06	1.39452e+06	428929	1.46757e+06	983212	1.49	0.021544
4	CD93	Complement component C1q receptor	Q9NPY3	7	12	1.55942e+06	1.47866e+06	1.25701e+06	1.33082e+06	1.47949e+06	1.12209e+06	1.17396e+06	1.64054e+06	1.62063e+06	1.44652e+06	1.20387e+06	1.18269e+06	1.20614e+06	928382	1.39209e+06	1.10574e+06	1.26	0.0304191
5	MRC1	Macrophage mannose receptor 1	P22897	41	32	1.82137e+06	1.41701e+06	1.40617e+06	1.5625e+06	1.85487e+06	1.54608e+06	1.15343e+06	1.39303e+06	1.36803e+06	1.68872e+06	1.27896e+06	1.04271e+06	1.39698e+06	1.17698e+06	1.49911e+06	1.20556e+06	1.24	0.0567015
6	IGHV6-1	Immunoglobulin heavy variable 6-1	A0A0B4J1U7	4	23	1.41906e+06	1.63404e+06	1.18988e+06	1.52089e+06	1.01982e+06	2.18222e+06	1.0559e+06	1.36767e+06	1.01944e+06	1.44958e+06	1.13171e+06	822504	1.21824e+06	743453	1.36275e+06	928065	1.47	0.0674885
7	PAPPA	Pappalysin-1	Q13219	67	51	1.42206e+06	1.81382e+06	1.67229e+06	1.93731e+06	1.07992e+06	2.03934e+06	1.49637e+06	528663	1.55342e+06	2.18677e+06	1.45278e+06	940692	1.11015e+06	960262	1.56207e+06	1.0037e+06	1.56	0.0677386
8	A2M	Alpha-2-macroglobulin	P01023	90	71	1.46899e+06	1.66689e+06	1.43049e+06	1.81026e+06	1.75188e+06	1.93433e+06	1.12311e+06	848042	1.3249e+06	1.60269e+06	1.00576e+06	824967	1.27251e+06	996670	1.45158e+06	1.03138e+06	1.41	0.0746697
9	JCHAIN	Immunoglobulin J chain	P01591	10	71	1.62956e+06	1.42324e+06	1.31186e+06	1.58559e+06	1.43648e+06	1.72914e+06	1.69435e+06	1.46626e+06	1.03688e+06	1.48875e+06	956872	1.23802e+06	1.30111e+06	819338	1.43263e+06	1.11949e+06	1.28	0.0798585
10	ACTB	Actin, cytoplasmic 1	P60709	6	57	1.23763e+06	1.59283e+06	1.55828e+06	1.35765e+06	1.10501e+06	1.57349e+06	949843	1.32424e+06	1.52746e+06	940963	1.44794e+06	1.34744e+06	1.10239e+06	498558	1.32867e+06	982795	1.35	0.0865401
11	PAPPA2	Pappalysin-2	Q9BXP8	27	21	1.40785e+06	1.43901e+06	1.87414e+06	1.63046e+06	927091	1.43664e+06	1.18832e+06	1.05577e+06	1.4317e+06	1.33222e+06	1.16577e+06	811585	1.13451e+06	1.18742e+06	1.35354e+06	1.0445e+06	1.3	0.0887162
12	FAP	Prolyl endopeptidase FAP	Q12884	16	24	1.46292e+06	1.54717e+06	2.18612e+06	1.99298e+06	1.53627e+06	1.27271e+06	1.00256e+06	1.77952e+06	1.7258e+06	1.22615e+06	1.06131e+06	1.14738e+06	1.18562e+06	1.02814e+06	1.52668e+06	1.12038e+06	1.36	0.0948485
13	NEO1	Neogenin	Q92859	11	11	1.47749e+06	1.64224e+06	905407	1.50325e+06	1.88503e+06	1.35726e+06	1.37583e+06	1.4821e+06	1.77591e+06	1.55054e+06	799011	1.15211e+06	1.21974e+06	841538	1.43219e+06	1.07113e+06	1.34	0.0998259
14	NOTUM	Palmitoleoyl-protein carboxylesterase NOTUM	Q6P988	8	20	1.30227e+06	1.44436e+06	875599	1.8378e+06	1.43068e+06	1.25323e+06	1.47706e+06	942890	1.42038e+06	1.79443e+06	1.49773e+06	1.08606e+06	1.33467e+06	701123	1.38877e+06	1.04062e+06	1.33	0.100588
15	PRG2	Bone marrow proteoglycan	P13727	12	50	1.24731e+06	1.3973e+06	1.34918e+06	2.16216e+06	1.41536e+06	1.61503e+06	1.40133e+06	611515	2.33439e+06	1.65963e+06	1.32451e+06	1.09878e+06	1.01776e+06	954140	1.50161e+06	1.02356e+06	1.47	0.106163
16	C1RL	Complement C1r subcomponent-like protein	Q9NZP8	11	31	1.03199e+06	1.4224e+06	1.90753e+06	1.55262e+06	1.16388e+06	1.14322e+06	1.29252e+06	1.26068e+06	1.3208e+06	1.26266e+06	1.16711e+06	1.14964e+06	1.18015e+06	892874	1.32049e+06	1.07422e+06	1.23	0.124576
17	COL5A1	Collagen alpha-1(V) chain	P20908	5	3	1.28255e+06	1.36829e+06	1.66267e+06	1.43244e+06	1.03794e+06	1.12242e+06	875281	1.26505e+06	1.17606e+06	766895	2.3604e+06	1.13365e+06	741426	756855	1.30455e+06	877310	1.49	0.130396
18	FLT1	Vascular endothelial growth factor receptor 1	P17948	9	7	1.27868e+06	1.54072e+06	1.84906e+06	2.06628e+06	1.21503e+06	1.72763e+06	897125	693232	1.18376e+06	1.32403e+06	1.30722e+06	626769	916769	1.32163e+06	1.37116e+06	955056	1.44	0.131529
19	QSOX1	Sulfhydryl oxidase 1	O00391	32	46	779068	1.44582e+06	1.58847e+06	1.3782e+06	1.47255e+06	1.56592e+06	1.69447e+06	1.15358e+06	1.60142e+06	1.50404e+06	980462	1.03169e+06	1.43356e+06	729763	1.37855e+06	1.065e+06	1.29	0.133829
20	CST6	Cystatin-M	Q15828	5	54	1.86057e+06	2.07216e+06	1.69435e+06	1.91998e+06	1.40838e+06	1.60866e+06	1.18745e+06	1.31251e+06	1.53101e+06	1.35518e+06	1.28823e+06	1.30436e+06	1.34177e+06	1.22515e+06	1.56714e+06	1.29043e+06	1.21	0.136182
21	HEXB	Beta-hexosaminidase subunit beta	P07686	21	37	1.18711e+06	1.63442e+06	1.59288e+06	1.12132e+06	981249	1.92279e+06	1.60251e+06	1.5467e+06	1.58702e+06	2.60394e+06	1.63919e+06	829359	1.90763e+06	546428	1.58356e+06	1.09447e+06	1.45	0.154459
22	COLEC10	Collectin-10	Q9Y6Z7	5	18	1.01871e+06	1.42974e+06	1.25845e+06	1.54252e+06	1.33426e+06	1.72533e+06	1.36619e+06	1.55761e+06	1.93658e+06	1.40711e+06	1.06413e+06	1.21002e+06	1.31921e+06	982891	1.42188e+06	1.17071e+06	1.21	0.155588
23	MST1	Hepatocyte growth factor-like protein	P26927	37	62	841822	1.21586e+06	2.11375e+06	1.96723e+06	865860	1.03231e+06	2.1567e+06	901150	831167	1.31783e+06	1.85758e+06	728290	1.28653e+06	595270	1.37284e+06	870031	1.58	0.161921
24	PI16	Peptidase inhibitor 16	Q6UXB8	12	32	1.25431e+06	1.64742e+06	2.16638e+06	2.01022e+06	1.19343e+06	1.66755e+06	1.20583e+06	1.5198e+06	1.31607e+06	1.38291e+06	1.22306e+06	912164	1.57454e+06	1.06112e+06	1.50791e+06	1.18261e+06	1.28	0.163792
25	IGHV3-49	Immunoglobulin heavy variable 3-49	A0A0A0MS15	3	37	1.7553e+06	1.58175e+06	1.42973e+06	1.17716e+06	1.86742e+06	2.16309e+06	830081	1.58378e+06	911702	1.15543e+06	1.52161e+06	945461	1.19332e+06	1.16236e+06	1.45246e+06	1.10038e+06	1.32	0.175149
26	FN1	Fibronectin	P02751	105	54	1.10181e+06	1.90197e+06	2.26052e+06	1.2919e+06	907530	2.09624e+06	1.69005e+06	1.63706e+06	1.91839e+06	1.29725e+06	1.07323e+06	1.11572e+06	1.0456e+06	1.34447e+06	1.56145e+06	1.1686e+06	1.34	0.175785
27	APOC3	Apolipoprotein C-III	P02656	8	59	1.15281e+06	1.40068e+06	2.49635e+06	1.78608e+06	1.18745e+06	1.16774e+06	1.75511e+06	1.06225e+06	1.49995e+06	1.64062e+06	1.68837e+06	1.48078e+06	1.39653e+06	545145	1.53067e+06	1.14082e+06	1.34	0.192113
28	BASP1	Brain acid soluble protein 1	P80723	8	54	1.47525e+06	946800	1.22413e+06	1.16582e+06	1.60236e+06	740063	1.1913e+06	1.32682e+06	1.68007e+06	773131	2.89919e+06	943038	795729	911899	1.3659e+06	883555	1.55	0.197797
29	MRC2	C-type mannose receptor 2	Q9UBG0	15	14	1.7247e+06	1.63133e+06	1.56677e+06	1.71032e+06	828649	1.49038e+06	976984	1.90478e+06	1.46879e+06	1.19558e+06	967049	973044	1.24258e+06	1.12509e+06	1.40594e+06	1.11357e+06	1.26	0.201116
30	ISM2	Isthmin-2	Q6H9L7	9	24	1.56292e+06	1.63746e+06	1.47255e+06	1.60164e+06	1.54358e+06	1.56439e+06	1.02421e+06	818866	1.36562e+06	2.12494e+06	1.414e+06	864679	1.55218e+06	1.08685e+06	1.46638e+06	1.1679e+06	1.26	0.201528
31	PEPD	Xaa-Pro dipeptidase	P12955	11	27	1.19526e+06	1.61799e+06	2.20292e+06	1.20393e+06	1.13719e+06	1.75633e+06	1.68932e+06	1.51117e+06	1.67743e+06	1.42126e+06	692150	1.2363e+06	1.30069e+06	858233	1.46409e+06	1.13174e+06	1.29	0.201681
32	PSG2	Pregnancy-specific beta-1-glycoprotein 2	P11465	5	40	1.02214e+06	1.18253e+06	1.30857e+06	1.42767e+06	930794	1.92847e+06	2.16495e+06	1.59023e+06	1.5346e+06	1.63789e+06	1.00675e+06	685441	1.78944e+06	652280	1.43042e+06	1.04239e+06	1.37	0.205511
33	IGFBP5	Insulin-like growth factor-binding protein 5	P24593	14	51	1.09523e+06	1.4646e+06	1.80841e+06	1.45562e+06	1.52618e+06	1.85375e+06	780718	1.6067e+06	2.01505e+06	1.73474e+06	1.14013e+06	676881	1.37592e+06	1.46785e+06	1.49829e+06	1.17355e+06	1.28	0.215054
34	COMP	Cartilage oligomeric matrix protein	P49747	19	39	1.46963e+06	2.00368e+06	2.18506e+06	2.01283e+06	1.05664e+06	1.5052e+06	1.34825e+06	1.21176e+06	1.1764e+06	1.23891e+06	1.14299e+06	887648	1.67581e+06	943474	1.48649e+06	1.16898e+06	1.27	0.252678
35	PRDX6	Peroxiredoxin-6	P30041	9	38	1.43974e+06	1.02944e+06	1.30061e+06	1.23073e+06	1.1213e+06	883388	1.38096e+06	2.32251e+06	1.59075e+06	857204	1.24879e+06	1.15189e+06	1.06351e+06	846604	1.30958e+06	1.02067e+06	1.28	0.259661
36	ERAP2	Endoplasmic reticulum aminopeptidase 2	Q6P179	11	13	1.1974e+06	1.42957e+06	2.02463e+06	1.44743e+06	1.18406e+06	1.54885e+06	1.42551e+06	851006	1.57919e+06	1.03576e+06	1.72779e+06	883483	1.59047e+06	976588	1.40465e+06	1.15018e+06	1.22	0.270439
37	INHBE	Inhibin beta E chain	P58166	5	16	1.17689e+06	928503	1.66995e+06	1.87721e+06	846385	1.36805e+06	814762	1.80471e+06	1.48859e+06	1.10872e+06	1.10458e+06	657581	1.15579e+06	1.22951e+06	1.28985e+06	1.01429e+06	1.27	0.272904
38	MMP2	72 kDa type IV collagenase	P08253	27	43	1.54338e+06	1.73661e+06	2.4839e+06	1.61443e+06	1.02143e+06	1.63269e+06	1.35364e+06	1.20501e+06	975263	1.81081e+06	1.14057e+06	1.00129e+06	1.4745e+06	1.11885e+06	1.50161e+06	1.19821e+06	1.25	0.278021
39	VWF	von Willebrand factor	P04275	123	53	1.01289e+06	2.1803e+06	2.39588e+06	699232	905226	1.97483e+06	996457	844246	1.53083e+06	1.10282e+06	1.5048e+06	939646	1.00081e+06	1.01633e+06	1.37705e+06	985594	1.4	0.281094
40	DDT	D-dopachrome decarboxylase	P30046	4	36	1.63092e+06	2.26223e+06	1.07872e+06	1.22477e+06	1.20102e+06	935410	1.13861e+06	2.4142e+06	1.70625e+06	673596	1.29083e+06	1.20043e+06	453036	1.42957e+06	1.41423e+06	1.02768e+06	1.38	0.28911
41	OMD	Osteomodulin	Q99983	5	12	1.53931e+06	1.47612e+06	1.70796e+06	2.13111e+06	933602	1.31704e+06	1.25487e+06	1.58966e+06	1.80301e+06	992507	908839	1.04444e+06	1.05671e+06	1.3872e+06	1.42309e+06	1.16278e+06	1.22	0.291665
42	MBL2	Mannose-binding protein C	P11226	13	54	1.7465e+06	1.79094e+06	1.93499e+06	712308	1.96064e+06	1.10937e+06	1.50611e+06	2.54508e+06	886693	1.91067e+06	1.20576e+06	1.07185e+06	1.32573e+06	1.25888e+06	1.57355e+06	1.21882e+06	1.29	0.298867
43	PTGDS	Prostaglandin-H2 D-isomerase	P41222	7	33	1.81862e+06	978922	808855	2.24417e+06	1.00274e+06	1.88352e+06	1.72425e+06	1.32054e+06	1.11886e+06	1.77447e+06	1.66409e+06	1.36867e+06	1.49043e+06	671696	1.48537e+06	1.17693e+06	1.26	0.321523
44	TAGLN	Transgelin	Q01995	5	29	1.39276e+06	2.62116e+06	1.74305e+06	1.22174e+06	1.0719e+06	1.20009e+06	1.3388e+06	1.03325e+06	1.3428e+06	1.3605e+06	943837	2.03156e+06	819612	166201	1.38817e+06	1.00579e+06	1.38	0.325182
45	IGHV3-7	Immunoglobulin heavy variable 3-7	P01780	4	42	1.21104e+06	1.41285e+06	1.46324e+06	1.2415e+06	3.07689e+06	1.81246e+06	1.26009e+06	1.55715e+06	1.13187e+06	1.3804e+06	1.04116e+06	913929	1.15294e+06	1.46733e+06	1.50806e+06	1.17806e+06	1.28	0.354311
46	IGHM	Immunoglobulin heavy constant mu	P01871	9	63	1.98174e+06	2.12955e+06	1.05383e+06	1.43844e+06	1.52954e+06	1.97512e+06	1.2957e+06	1.24688e+06	731740	929170	1.12513e+06	765034	1.39228e+06	1.22945e+06	1.40335e+06	1.12892e+06	1.24	0.357795
47	APOC4-APOC2	APOC4-APOC2 readthrough (NMD candidate)	K7ER74	3	42	801368	1.1793e+06	1.62603e+06	2.25137e+06	826508	1.09689e+06	2.87119e+06	1.11923e+06	1.9983e+06	1.76144e+06	1.44072e+06	794185	1.68071e+06	1.01975e+06	1.54294e+06	1.16488e+06	1.32	0.363803
48	CES1	Isoform 2 of Liver carboxylesterase 1	P23141	9	24	1.05759e+06	1.04199e+06	1.60524e+06	1.42269e+06	1.40623e+06	1.35151e+06	2.28367e+06	4.16815e+06	1.61537e+06	976719	971100	1.16709e+06	1.00094e+06	1.15479e+06	1.6273e+06	1.10761e+06	1.47	0.364322
49	APOA2	Apolipoprotein A-II	P02652	12	72	484014	1.73425e+06	1.83086e+06	2.01017e+06	379052	2.56294e+06	2.72661e+06	145395	230333	1.45844e+06	1.46946e+06	652817	1.49584e+06	417387	1.3665e+06	855350	1.6	0.388842
50	PCYOX1	Prenylcysteine oxidase 1	Q9UHG3	20	47	1.00606e+06	1.36105e+06	1.39532e+06	1.89034e+06	1.10306e+06	1.66822e+06	2.10993e+06	757722	944141	1.63041e+06	1.30877e+06	998327	1.64776e+06	762876	1.37955e+06	1.13632e+06	1.21	0.395895
51	MMP9	Matrix metalloproteinase-9	P14780	19	30	1.05669e+06	2.4328e+06	2.07372e+06	1.08055e+06	1.14544e+06	1.46477e+06	638494	1.25384e+06	1.59957e+06	1.03917e+06	1.54248e+06	944660	1.33189e+06	1.09475e+06	1.39341e+06	1.12377e+06	1.24	0.397952
52	LALBA	Alpha-lactalbumin	P00709	6	38	1.25202e+06	2.94284e+06	1.59313e+06	1.51888e+06	1.03149e+06	1.32259e+06	1.43614e+06	1.0738e+06	1.35765e+06	1.67653e+06	950185	882709	1.64101e+06	1.02789e+06	1.46866e+06	1.18387e+06	1.24	0.417655
53	APOA1	Apolipoprotein A-I	P02647	44	87	599748	2.06535e+06	1.54986e+06	1.82213e+06	1.0815e+06	2.56737e+06	1.92496e+06	414392	307827	1.09793e+06	1.58587e+06	574528	1.64664e+06	722395	1.36518e+06	981187	1.39	0.419788
54	LCN2	Neutrophil gelatinase-associated lipocalin	P80188	7	44	1.27736e+06	1.17097e+06	1.09076e+06	1.61229e+06	1.07942e+06	1.62663e+06	1.14339e+06	1.10029e+06	1.28992e+06	1.34217e+06	2.77675e+06	980059	1.25282e+06	1.25681e+06	1.40999e+06	1.16323e+06	1.21	0.420741
55	PLA2G7	Platelet-activating factor acetylhydrolase	Q13093	7	16	846029	1.29391e+06	1.53738e+06	2.31133e+06	1.00647e+06	1.89842e+06	1.64633e+06	482649	618549	2.36988e+06	1.11332e+06	878075	1.21647e+06	1.08564e+06	1.37493e+06	1.06006e+06	1.3	0.427515
56	LYZ	Lysozyme C	P61626	5	33	2.11553e+06	676848	998689	752004	6.64464e+06	922986	1.15771e+06	1.7124e+06	1.78087e+06	577101	835446	1.3374e+06	435452	807044	1.6522e+06	859967	1.92	0.459216
57	SPP2	Secreted phosphoprotein 24	Q13103	4	21	1.13076e+06	1.72376e+06	1.34541e+06	1.31579e+06	745823	1.31586e+06	735919	709857	854782	2.13853e+06	2.81664e+06	995132	1.37583e+06	865441	1.34847e+06	1.0788e+06	1.25	0.511845
58	TMSB4X	Thymosin beta-4	P62328	4	45	540348	1.34684e+06	845435	609864	701463	685741	600254	491712	417135	564442	3.9602e+06	886117	407272	432551	978494	575313	1.7	0.521538
59	IGHA1	Immunoglobulin heavy constant alpha 1	P01876	11	55	1.4559e+06	623372	1.47948e+06	1.4357e+06	926218	2.52855e+06	1.03468e+06	2.01705e+06	1.11244e+06	1.62322e+06	1.26145e+06	2.1094e+06	605650	780995	1.40891e+06	1.16535e+06	1.21	0.535787
60	ENO1	Alpha-enolase	P06733	13	37	990979	1.73061e+06	1.10154e+06	605927	1.1753e+06	1.64238e+06	1.03982e+06	848408	908868	854739	3.25434e+06	1.13916e+06	899002	987161	1.28663e+06	1.00844e+06	1.28	0.536462
61	FGA	Fibrinogen alpha chain	P02671	60	55	2.35917e+06	378831	173295	1.09679e+06	1.13157e+06	461689	2.40898e+06	1.88777e+06	2.52227e+06	2.13898e+06	2.35601e+06	1.49632e+06	1.62564e+06	420977	1.53776e+06	1.18098e+06	1.3	0.542294
62	PNP	Purine nucleoside phosphorylase	P00491	6	28	1.71047e+06	992593	608224	1.00329e+06	596194	931620	1.7345e+06	2.98286e+06	1.6473e+06	920134	1.64812e+06	1.38774e+06	1.09233e+06	788870	1.34321e+06	1.08965e+06	1.23	0.558692
63	SPARC	SPARC	P09486	7	30	1.16956e+06	2.66072e+06	3.78543e+06	994884	886281	2.36032e+06	998136	502231	1.02833e+06	954206	1.01449e+06	1.17036e+06	1.22279e+06	1.01215e+06	1.48678e+06	1.1351e+06	1.31	0.566655
64	NRP1	Neuropilin-1	O14786	15	20	1.82042e+06	2.19425e+06	3.76096e+06	1.29164e+06	1.76241e+06	771813	1.13316e+06	1.24296e+06	1.18194e+06	1.20321e+06	850439	1.16642e+06	1.18905e+06	1.48216e+06	1.56484e+06	1.27921e+06	1.22	0.580876
65	HBA1	Hemoglobin subunit alpha	P69905	8	68	424681	244285	1.09826e+06	920050	449816	235773	335814	5.49485e+06	833524	204634	945828	348922	203323	973974	1.01705e+06	508740	2	0.586891
66	HBB	Hemoglobin subunit beta	P68871	6	79	896507	406655	884612	1.01155e+06	642498	428496	886949	4.39804e+06	826455	323701	817615	763336	454691	895042	1.04755e+06	704357	1.49	0.621705
67	APOM	Apolipoprotein M	O95445	9	34	903692	4.10811e+06	1.76444e+06	1.64845e+06	992005	1.78723e+06	1.83445e+06	286020	479364	4.51814e+06	1.40409e+06	1.0236e+06	2.66558e+06	429546	1.79327e+06	1.37291e+06	1.31	0.635019
68	ALB	Serum albumin	P02768	58	81	1.20312e+06	888716	461659	1.15388e+06	1.94338e+06	705830	1.67048e+06	5.49031e+06	2.83965e+06	553878	530542	1.26763e+06	694020	1.55458e+06	1.58559e+06	1.17208e+06	1.35	0.650281
69	MASP2	Mannan-binding lectin serine protease 2	O00187	27	49	683500	1.35089e+06	1.41291e+06	1.15599e+06	5.46438e+06	1.34308e+06	2.09971e+06	883060	1.24459e+06	1.52966e+06	1.0456e+06	384643	1.68168e+06	1.85722e+06	1.65576e+06	1.30785e+06	1.27	0.675462
70	CA1	Carbonic anhydrase 1	P00915	15	64	1.00905e+06	748164	841470	1.10579e+06	873580	551739	1.21585e+06	3.63436e+06	2.09546e+06	440666	1.1485e+06	895607	920602	1.2632e+06	1.24224e+06	1.02647e+06	1.21	0.696992
71	HBD	Hemoglobin subunit delta	P02042	5	79	333001	627892	1.0501e+06	457728	291104	1.04978e+06	343936	1.1746e+07	534854	625119	898973	307452	904390	2.01236e+06	1.63259e+06	1.07473e+06	1.52	0.786521

## Sheet: Table S3
Table S2. Downregulated Proteins in Preeclampsia Identified by LC-MS/MS
No	Protein Abbreviations	Protein Name	Accession No.	Unique peptide	Coverage (%)	Severe PE 1	Severe PE 2	Severe PE 3	Severe PE 4	Severe PE 5	Severe PE 6	Severe PE 7	Non severe PE 1	Non severe PE 2	Non severe PE 3	Non severe PE 4	Control 1	Control 2	Control 3	Normalized Abundance (PE)	Normalized Abundance (Control)	Fold Change (PE/Control)	P-Value
1	AGT	Angiotensinogen	P01019	17	31	953078	1.48864e+06	1.37498e+06	1.4259e+06	920905	1.40976e+06	1.19616e+06	709746	1.13245e+06	1.27104e+06	1.41924e+06	1.75765e+06	1.96288e+06	2.14603e+06	1.20926e+06	1.95552e+06	0.62	0.000535905
2	DDR1	Isoform 4 of Epithelial discoidin domain-containing receptor 1	Q08345	7	9	1.42733e+06	1.21252e+06	1.4621e+06	1.41725e+06	1.2898e+06	1.37604e+06	1.59334e+06	1.20462e+06	1.4539e+06	1.55704e+06	1.04615e+06	2.05656e+06	1.57705e+06	2.09398e+06	1.36728e+06	1.9092e+06	0.72	0.000916413
3	PVR	Poliovirus receptor	P15151	5	12	1.29544e+06	1.57396e+06	1.2946e+06	1.2905e+06	1.33727e+06	1.73569e+06	1.49477e+06	1.44897e+06	1.56204e+06	1.44601e+06	1.03914e+06	1.57628e+06	2.01271e+06	2.66209e+06	1.41076e+06	2.08369e+06	0.68	0.00315822
4	LRG1	Leucine-rich alpha-2-glycoprotein	P02750	20	66	1.18785e+06	1.31002e+06	1.15978e+06	1.20468e+06	1.30255e+06	1.32468e+06	1.50678e+06	1.06454e+06	1.49104e+06	1.37786e+06	1.3393e+06	2.48977e+06	1.66615e+06	1.49952e+06	1.29719e+06	1.88515e+06	0.69	0.00351972
5	FBLN1	Isoform C of Fibulin-1	P23142	23	39	1.23599e+06	1.74386e+06	942092	1.0773e+06	1.40253e+06	1.2172e+06	1.00432e+06	1.61957e+06	1.70951e+06	1.16611e+06	885027	2.25694e+06	1.47191e+06	2.80229e+06	1.27305e+06	2.17705e+06	0.58	0.00396744
6	A1BG	Alpha-1B-glycoprotein	P04217	20	58	1.24687e+06	1.17683e+06	1.36335e+06	1.34414e+06	1.11948e+06	1.36658e+06	1.38992e+06	1.15832e+06	1.62532e+06	1.35782e+06	1.00487e+06	1.55814e+06	1.64913e+06	1.68042e+06	1.28668e+06	1.62923e+06	0.79	0.00552735
7	XPNPEP2	Xaa-Pro aminopeptidase 2	O43895	12	21	1.6275e+06	1.29934e+06	974097	1.57386e+06	1.3889e+06	1.9206e+06	1.55366e+06	952827	1.32944e+06	1.01897e+06	945424	1.83162e+06	1.88362e+06	3.60095e+06	1.32587e+06	2.43873e+06	0.54	0.00561294
8	IGFALS	Insulin-like growth factor-binding protein complex acid	P35858	27	57	1.29101e+06	1.14886e+06	1.46563e+06	1.49533e+06	1.47561e+06	1.38763e+06	1.45774e+06	1.24863e+06	1.55613e+06	1.17885e+06	1.06011e+06	1.47112e+06	1.71786e+06	2.06037e+06	1.34232e+06	1.74978e+06	0.77	0.00710842
9	SERPINF1	Pigment epithelium-derived factor	P36955	22	53	1.47235e+06	1.1787e+06	1.19878e+06	1.29237e+06	1.54687e+06	1.26568e+06	1.60108e+06	1.30792e+06	1.56665e+06	1.10257e+06	1.01875e+06	1.6328e+06	1.70234e+06	1.77567e+06	1.32288e+06	1.7036e+06	0.78	0.00767796
10	F7	Coagulation factor VII	P08709	12	42	1.30465e+06	977983	1.42756e+06	1.49091e+06	1.57892e+06	1.35754e+06	1.75544e+06	1.27838e+06	1.37781e+06	1.38223e+06	1.24289e+06	1.59103e+06	1.85422e+06	1.79355e+06	1.37948e+06	1.74627e+06	0.79	0.0115975
11	PON1	Serum paraoxonase/arylesterase 1	P27169	15	71	1.54879e+06	609024	819660	1.42718e+06	1.60671e+06	657636	1.53422e+06	1.0754e+06	999875	608861	730561	1.99538e+06	1.88645e+06	1.40929e+06	1.05617e+06	1.76371e+06	0.6	0.0166145
12	TUBA1C	Tubulin alpha chain	Q9BQE3	4	36	1.07498e+06	1.44158e+06	901926	1.17127e+06	1.07083e+06	1.43705e+06	739576	1.14975e+06	993491	1.05214e+06	920938	1.63695e+06	1.45225e+06	1.29115e+06	1.08668e+06	1.46012e+06	0.74	0.0167923
13	SERPIND1	Heparin cofactor 2	P05546	32	74	884164	1.14611e+06	1.23643e+06	1.26711e+06	1.5767e+06	1.47602e+06	1.82735e+06	982707	1.62723e+06	1.01292e+06	1.32543e+06	1.67612e+06	1.78086e+06	1.91811e+06	1.30565e+06	1.79169e+06	0.73	0.018821
14	SLC3A2	Isoform 4 of 4F2 cell-surface antigen heavy chain	P08195	8	19	1.30868e+06	1.16105e+06	1.08701e+06	1.61772e+06	1.37877e+06	1.32522e+06	1.17836e+06	825620	975737	1.35855e+06	1.06504e+06	1.52884e+06	1.38646e+06	3.77352e+06	1.20743e+06	2.22961e+06	0.54	0.0194698
15	SERPINA4	Kallistatin	P29622	27	55	1.13625e+06	1.20262e+06	1.14138e+06	1.42179e+06	1.67988e+06	1.37555e+06	1.52298e+06	1.02796e+06	1.3947e+06	1.01973e+06	1.14499e+06	1.46122e+06	1.56337e+06	2.02528e+06	1.27889e+06	1.68329e+06	0.76	0.0195222
16	F10	Coagulation factor X	P00742	24	49	1.38797e+06	1.21366e+06	811317	1.02294e+06	1.41996e+06	1.03029e+06	1.49864e+06	1.09595e+06	1.76975e+06	1.24904e+06	1.20452e+06	1.61031e+06	1.75472e+06	1.63494e+06	1.24582e+06	1.66666e+06	0.75	0.0210101
17	GPLD1	Phosphatidylinositol-glycan-specific phospholipase D	P80108	30	40	1.19689e+06	940631	989367	1.26219e+06	1.73719e+06	1.18449e+06	1.51035e+06	1.0301e+06	1.37538e+06	956794	981778	1.46661e+06	1.94678e+06	1.51508e+06	1.19683e+06	1.64282e+06	0.73	0.0215377
18	GPNMB	Transmembrane glycoprotein NMB	Q14956	4	8	1.3914e+06	1.36129e+06	1.39767e+06	1.23966e+06	1.02118e+06	1.33516e+06	1.18228e+06	1.37995e+06	1.49208e+06	1.17368e+06	791749	1.40239e+06	1.73743e+06	1.61441e+06	1.25146e+06	1.58474e+06	0.79	0.0235193
19	CTSB	Cathepsin B	P07858	8	29	1.21137e+06	989501	1.28918e+06	1.32181e+06	919925	1.12855e+06	1.16676e+06	1.09792e+06	1.49077e+06	1.65059e+06	1.26939e+06	3.13563e+06	1.54234e+06	1.28687e+06	1.23052e+06	1.98828e+06	0.62	0.0243726
20	PLG	Plasminogen	P00747	71	76	1.52356e+06	1.37096e+06	1.30272e+06	1.61228e+06	1.21374e+06	1.26229e+06	1.7872e+06	962866	1.1803e+06	1.20251e+06	1.3245e+06	1.73951e+06	1.65837e+06	1.65016e+06	1.34027e+06	1.68268e+06	0.8	0.0271071
21	LDHB	L-lactate dehydrogenase B chain	P07195	14	41	1.3859e+06	1.23833e+06	1.01999e+06	1.09264e+06	1.28766e+06	1.28812e+06	1.61963e+06	1.83298e+06	1.19528e+06	1.10307e+06	1.18415e+06	1.70165e+06	1.63733e+06	1.62618e+06	1.29525e+06	1.65505e+06	0.78	0.0278552
22	SERPINA6	Corticosteroid-binding globulin	P08185	16	58	1.25687e+06	894073	1.06726e+06	1.26671e+06	1.65158e+06	1.15563e+06	1.64999e+06	1.48433e+06	1.27461e+06	1.07733e+06	1.15838e+06	2.20481e+06	1.12783e+06	1.96423e+06	1.26698e+06	1.76562e+06	0.72	0.0334707
23	HEG1	Protein HEG homolog 1	Q9ULI3	5	3	1.67088e+06	1.28728e+06	1.51841e+06	1.41263e+06	1.43296e+06	1.33712e+06	1.50276e+06	1.09011e+06	1.49295e+06	1.31337e+06	1.04486e+06	1.42939e+06	1.5744e+06	2.315e+06	1.37303e+06	1.77293e+06	0.77	0.0346549
24	FAM20C	Extracellular serine/threonine protein kinase FAM20C	Q8IXL6	12	22	1.4684e+06	1.14555e+06	1.59007e+06	1.27202e+06	1.30922e+06	1.38994e+06	1.35996e+06	1.24554e+06	1.41424e+06	1.0956e+06	944432	1.71571e+06	1.20418e+06	2.10697e+06	1.29409e+06	1.67562e+06	0.77	0.0364084
25	PCSK9	Proprotein convertase subtilisin/kexin type 9	Q8NBP7	13	22	1.40373e+06	1.39118e+06	1.24285e+06	1.11479e+06	1.34171e+06	1.80808e+06	892638	975035	1.22834e+06	1.60147e+06	1.13568e+06	2.21338e+06	1.55862e+06	1.43195e+06	1.28504e+06	1.73465e+06	0.74	0.0386226
26	ANGPTL3	Angiopoietin-related protein 3	Q9Y5C1	14	32	1.18563e+06	1.0203e+06	1.00337e+06	1.39271e+06	981988	1.61462e+06	1.64876e+06	1.49272e+06	1.72508e+06	1.12084e+06	915737	2.2222e+06	1.56434e+06	1.49722e+06	1.28198e+06	1.76125e+06	0.73	0.0399509
27	DBH	Dopamine beta-hydroxylase	P09172	12	26	1.28304e+06	1.44322e+06	1.20706e+06	1.12056e+06	1.56037e+06	1.43746e+06	1.7378e+06	771809	752190	1.10205e+06	1.37711e+06	2.03264e+06	1.62675e+06	1.46531e+06	1.25388e+06	1.70823e+06	0.73	0.0407948
28	SERPINA7	Thyroxine-binding globulin	P05543	23	57	1.57001e+06	1.45386e+06	1.05158e+06	1.56791e+06	1.5096e+06	1.57678e+06	1.71257e+06	1.42971e+06	1.24126e+06	1.28338e+06	911365	1.6911e+06	1.56681e+06	1.98082e+06	1.39164e+06	1.74624e+06	0.8	0.0424428
29	HSP90AA1	Isoform 2 of Heat shock protein HSP 90-alpha	P07900	12	18	1.00101e+06	1.36499e+06	1.14464e+06	1.10708e+06	869238	956304	1.49909e+06	1.33463e+06	1.01375e+06	1.03261e+06	1.7758e+06	1.70398e+06	2.41743e+06	1.08308e+06	1.19083e+06	1.73483e+06	0.69	0.0432665
30	TFRC	Transferrin receptor protein 1	P02786	20	32	1.15598e+06	1.07271e+06	1.46927e+06	1.31298e+06	1.55153e+06	1.2561e+06	1.64948e+06	1.09474e+06	1.31479e+06	1.20159e+06	1.18251e+06	2.04836e+06	1.28954e+06	1.56132e+06	1.29651e+06	1.63308e+06	0.79	0.0464061
31	SERPINA3	Alpha-1-antichymotrypsin	P01011	30	53	1.51297e+06	1.44064e+06	1.35498e+06	1.45167e+06	1.75343e+06	1.30904e+06	1.37506e+06	1.18002e+06	343944	1.30738e+06	1.20339e+06	2.06352e+06	1.58388e+06	1.68588e+06	1.29387e+06	1.77776e+06	0.73	0.0480786
32	S100A11	Protein S100-A11	P31949	5	44	654731	734410	1.1365e+06	626562	1.0855e+06	525870	622602	1.08266e+06	432126	518388	996759	1.71028e+06	752120	1.10257e+06	765101	1.18832e+06	0.64	0.0573496
33	GPX3	Glutathione peroxidase 3	P22352	11	45	1.33699e+06	1.11019e+06	1.36913e+06	1.45567e+06	1.47005e+06	1.19634e+06	1.86085e+06	1.62908e+06	818018	1.49607e+06	1.1488e+06	1.71109e+06	1.56059e+06	1.86793e+06	1.35374e+06	1.7132e+06	0.79	0.0587422
34	F13B	Coagulation factor XIII B chain	P05160	34	56	1.85265e+06	1.42503e+06	891878	1.39558e+06	1.21879e+06	1.37794e+06	1.68592e+06	874995	1.14778e+06	1.66338e+06	874014	1.19982e+06	1.6959e+06	3.11832e+06	1.30982e+06	2.00468e+06	0.65	0.0596638
35	MENT	Protein MENT	Q9BUN1	3	12	1.12327e+06	928938	1.40959e+06	1.3251e+06	1.9782e+06	1.27496e+06	1.38739e+06	842102	945968	877331	1.02704e+06	1.76234e+06	1.65134e+06	1.41871e+06	1.19272e+06	1.6108e+06	0.74	0.062523
36	APCS	Serum amyloid P-component	P02743	11	34	1.46708e+06	810274	1.31241e+06	1.3927e+06	1.50809e+06	1.18082e+06	1.48335e+06	899857	1.66818e+06	647483	1.31822e+06	1.37519e+06	1.65385e+06	1.97428e+06	1.24441e+06	1.66777e+06	0.75	0.0655899
37	PSG11	Pregnancy-specific beta-1-glycoprotein 11	Q9UQ72	5	41	1.17957e+06	934541	1.45863e+06	1.25699e+06	1.30586e+06	985629	1.05053e+06	1.22018e+06	1.56871e+06	1.12069e+06	1.6533e+06	1.03996e+06	2.96093e+06	1.54977e+06	1.2486e+06	1.85022e+06	0.67	0.0669477
38	ICAM2	Intercellular adhesion molecule 2	P13598	5	20	1.41949e+06	1.17871e+06	1.16876e+06	1.27652e+06	1.69508e+06	1.05915e+06	1.80211e+06	1.28405e+06	1.84889e+06	1.10446e+06	1.02672e+06	1.81553e+06	1.34109e+06	1.96309e+06	1.35127e+06	1.70657e+06	0.79	0.0980693
39	B4GALT1	Beta-1,4-galactosyltransferase 1	P15291	7	27	1.45571e+06	1.04063e+06	1.59232e+06	1.35496e+06	1.71765e+06	1.22364e+06	2.15801e+06	1.08427e+06	1.5162e+06	1.33945e+06	1.38045e+06	2.56669e+06	1.44321e+06	1.61034e+06	1.44212e+06	1.87341e+06	0.77	0.104932
40	SERPINC1	Antithrombin-III	P01008	40	69	1.41571e+06	1.26437e+06	1.33203e+06	1.66263e+06	1.06482e+06	970300	2.04009e+06	615009	577193	2.10917e+06	1.71882e+06	1.98314e+06	2.46225e+06	1.31095e+06	1.34274e+06	1.91878e+06	0.7	0.11899
41	ANXA3	Annexin A3	P12429	14	39	463899	200613	1.08169e+06	559197	1.29541e+06	243119	572013	623099	636194	207013	1.97314e+06	2.9591e+06	231808	1.29887e+06	714126	1.49659e+06	0.48	0.133864
42	PLXNB2	Plexin-B2	O15031	16	11	1.40017e+06	1.35763e+06	1.52548e+06	1.42088e+06	983217	1.37118e+06	1.41768e+06	1.31681e+06	1.6341e+06	1.454e+06	1.25715e+06	1.09957e+06	1.50373e+06	2.66583e+06	1.37621e+06	1.75638e+06	0.78	0.135255
43	C4BPB	C4b-binding protein beta chain	P20851	10	50	1.42767e+06	1.01405e+06	1.50323e+06	1.45084e+06	1.29008e+06	968008	1.55626e+06	594697	1.38339e+06	978642	1.43888e+06	1.239e+06	1.96564e+06	1.48587e+06	1.23689e+06	1.56351e+06	0.79	0.137925
44	CAP1	Adenylyl cyclase-associated protein 1	Q01518	11	29	709922	1.18067e+06	1.3174e+06	680766	735283	1.16535e+06	897267	954912	851668	761949	2.29252e+06	2.11952e+06	834407	1.74318e+06	1.04979e+06	1.5657e+06	0.67	0.14061
45	PSAP	Prosaposin	P07602	13	23	1.41438e+06	1.2934e+06	709400	1.26407e+06	1.36291e+06	1.27796e+06	753403	1.51835e+06	1.86214e+06	1.64098e+06	507677	994307	1.3894e+06	3.221e+06	1.23679e+06	1.86824e+06	0.66	0.141506
46	SHBG	Sex hormone-binding globulin	P04278	24	63	1.168e+06	1.53391e+06	969664	1.41522e+06	965694	1.46237e+06	1.61125e+06	992754	490519	1.92599e+06	1.08468e+06	1.38251e+06	1.64414e+06	1.81602e+06	1.23819e+06	1.61422e+06	0.77	0.147755
47	C4BPA	C4b-binding protein alpha chain	P04003	37	59	1.46815e+06	929901	1.47639e+06	1.1979e+06	1.65825e+06	979306	1.80728e+06	709836	1.79124e+06	978001	1.44045e+06	1.36674e+06	2.02515e+06	1.65661e+06	1.31243e+06	1.68283e+06	0.78	0.14814
48	YWHAE	14-3-3 protein epsilon	P62258	4	27	1.17098e+06	1.34306e+06	1.06481e+06	1.00363e+06	853474	971238	1.12255e+06	2.05895e+06	1.04737e+06	890984	1.22174e+06	1.28665e+06	847984	2.74798e+06	1.15898e+06	1.62754e+06	0.71	0.180711
49	PROZ	Isoform 2 of Vitamin K-dependent protein Z	P22891	16	36	1.28146e+06	819680	881627	1.93871e+06	1.26804e+06	856861	2.40492e+06	513282	770318	1.23854e+06	985620	1.87352e+06	1.59839e+06	1.47936e+06	1.1781e+06	1.65042e+06	0.71	0.182555
50	TF	Serotransferrin	P02787	75	78	737651	859042	2.37333e+06	575451	1.01049e+06	1.16971e+06	1.85091e+06	1.48473e+06	1.89514e+06	1.15078e+06	828520	1.76151e+06	936166	2.89091e+06	1.26689e+06	1.86286e+06	0.68	0.187346
51	SERPINA5	Plasma serine protease inhibitor	P05154	14	31	895210	861630	1.03311e+06	868094	987052	892669	1.10712e+06	1.06855e+06	1.38906e+06	2.14346e+06	874858	825140	2.61974e+06	1.26812e+06	1.10189e+06	1.571e+06	0.7	0.187408
52	LBP	Lipopolysaccharide-binding protein	P18428	13	27	1.29361e+06	1.14618e+06	1.36272e+06	1.11478e+06	1.13886e+06	1.31564e+06	1.75649e+06	1.17888e+06	1.17071e+06	1.01841e+06	1.21772e+06	2.84208e+06	930983	1.19414e+06	1.24673e+06	1.65574e+06	0.75	0.196387
53	DSP	Desmoplakin	P15924	8	2	1.18563e+06	619014	923949	1.23971e+06	1.38932e+06	746754	1.72147e+06	1.10064e+06	1.71342e+06	801719	1.0892e+06	1.26408e+06	772451	2.85593e+06	1.13917e+06	1.63082e+06	0.7	0.199282
54	S100A9	Protein S100-A9	P06702	12	86	609993	915994	1.41209e+06	539533	1.19993e+06	519780	817159	454052	416020	632366	2.17985e+06	2.27534e+06	702398	1.21071e+06	881524	1.39615e+06	0.63	0.203727
55	PGAM1	Phosphoglycerate mutase 1	P18669	6	29	1.49851e+06	1.55844e+06	960939	953536	1.59129e+06	986712	835910	1.42429e+06	1.4812e+06	788533	1.65334e+06	2.18497e+06	950314	1.59636e+06	1.24843e+06	1.57722e+06	0.79	0.229539
56	CRP	C-reactive protein	P02741	10	29	1.40375e+06	984486	635751	1.30905e+06	1.26756e+06	468815	1.18096e+06	1.15633e+06	2.43817e+06	727648	1.44265e+06	5.53506e+06	648946	486513	1.1832e+06	2.22351e+06	0.53	0.231081
57	VIM	Vimentin	P08670	10	23	864712	1.13076e+06	962613	1.33447e+06	823037	1.01024e+06	1.36881e+06	1.41267e+06	1.02885e+06	1.0086e+06	1.93966e+06	2.14102e+06	1.03517e+06	1.24176e+06	1.17131e+06	1.47265e+06	0.8	0.247599
58	B3GNT2	N-acetyllactosaminide beta-1,3-N-acetylglucosaminyltransferase 2	Q9NY97	5	18	1.32999e+06	1.14138e+06	2.84422e+06	958643	1.57528e+06	1.24392e+06	1.67932e+06	927568	1.51411e+06	1.42546e+06	1.95634e+06	1.36161e+06	2.4483e+06	1.91971e+06	1.50875e+06	1.90987e+06	0.79	0.275899
59	GSTP1	Glutathione S-transferase P	P09211	5	38	821563	1.33317e+06	1.20267e+06	903668	1.15023e+06	1.07382e+06	807752	1.18206e+06	1.11876e+06	1.83059e+06	2.40861e+06	1.93203e+06	1.63419e+06	1.21726e+06	1.25754e+06	1.5945e+06	0.79	0.279882
60	ANXA1	Annexin A1	P04083	17	59	858164	569707	1.34288e+06	644205	1.07679e+06	577717	1.19749e+06	770317	738022	544080	1.7411e+06	1.80885e+06	602344	1.27665e+06	914588	1.22928e+06	0.74	0.281425
61	GPI	Glucose-6-phosphate isomerase (Fragment)	P06744	14	23	854992	1.15999e+06	1.03222e+06	923730	1.1876e+06	909320	911229	1.05698e+06	1.14628e+06	778133	2.16729e+06	2.44517e+06	663754	1.25069e+06	1.10252e+06	1.4532e+06	0.76	0.308363
62	PSG4	Pregnancy-specific beta-1-glycoprotein 4	Q00888	6	35	1.02572e+06	677397	1.2359e+06	1.23558e+06	1.2106e+06	1.11564e+06	1.92446e+06	1.50705e+06	1.48832e+06	1.14224e+06	2.12598e+06	1.12988e+06	2.59739e+06	1.28264e+06	1.33535e+06	1.66997e+06	0.8	0.322648
63	S100A8	Protein S100-A8	P05109	10	55	611946	927454	1.13311e+06	476478	1.09863e+06	595753	646524	429019	257163	584103	2.97738e+06	2.86457e+06	502776	943904	885232	1.43708e+06	0.62	0.339768
64	PGD	6-phosphogluconate dehydrogenase, decarboxylating	P52209	10	24	454465	1.02828e+06	1.09805e+06	792024	470737	606197	475596	685204	564506	531432	2.53723e+06	1.62046e+06	781855	1.18773e+06	840338	1.19668e+06	0.7	0.362273
65	S100A12	Protein S100-A12	P80511	3	21	352405	1.0418e+06	528131	775173	1.03587e+06	483062	630131	429051	363729	181520	4.31493e+06	2.12974e+06	634404	1.42188e+06	921437	1.39534e+06	0.66	0.521114
66	IGHG4	Immunoglobulin heavy constant gamma 4 (Fragment)	P01861	6	49	1.20912e+06	1.08635e+06	796241	1.16065e+06	3.60461e+06	1.07414e+06	818046	1.00629e+06	1.58789e+06	997353	574343	1.35196e+06	1.52239e+06	1.88245e+06	1.265e+06	1.5856e+06	0.8	0.526787
67	ARHGDIB	Rho GDP-dissociation inhibitor 2	P52566	4	34	416360	1.0943e+06	910278	859388	863350	647201	304560	729862	796499	414264	2.56682e+06	1.93389e+06	424756	955551	872990	1.10473e+06	0.79	0.588328

## Sheet: Table S4
Table S4. Relative abundance of peptide sequences quantified by multiple reaction monitoring
No	Protein Abbreviations	Accession No.	Peptide Sequence	PE 1	PE 2	PE 3	PE 4	PE 5	PE 6	PE 7	PE 8	PE 9	PE 10	PE 1	PE 12	PE 13	PE 14	PE 15	PE 16	PE 17	PE 18	PE 19	PE 20	PE 21	PE 22	PE 23	PE 24	PE 25	PE 26	Control 1	Control 2	Control 3	Control 4	Control 5	Control 6	Control 7	Control 8	Control 9	Control 10	Control 11	Control 12	Control 13	Control 14	Control 15	Control 16	Control 17	Control 18	Control 19	Control 20
1	APOM	O95445	SLTSCLDSK	8252	12648	9644	8609	8500	12158	7734	5043	2246	7558	8373	6998	7006	3158	9627	6659	9894	18315	9822	3138	2298	8365	6125	7497	7488	22315	6042	9134	3462	3729	2190	4463	3569	1216	5826	3324	3125	2099	4897	5196	7258	4041	2259	2460	2633	7376
2	F10	P00742	ETYDFDIAVLR	49207	23603	28152	4399	54684	2497.75	38507.5	48854	47766	23843	27706	39031	48455	33128	22379	35631	20923	27367	44434	23493	49317	2930.25	5145	56847.5	65645.5	1832.25	13567	9162	13865	11114	22062	21097	15762	13489	18323	29335.3	28993.8	21988	10724	34082	20550	17868	16728	27880.7	3354.25	3943
3	ANXA3	P12429	DISQAYYTVYK	23506	27758	36057	2690	13587.3	35066.3	45071.3	41044	28085	34762	23388	25288	27403	21831	35117	20587	38403	37601	18777	19409	32094	48384	7659.33	29893.7	47858.7	30552.3	9987	22110	12677	18872	22181	11076	23835	17570	21907	13724.7	20912.3	13696	10594	21632.3	22346	9232	29188	22503.7	23128.3	37813
4	LCN2	P80188	SYPGLTSYLVR	680618	672156	629900	640936	490631	528780	617730	759392	674274	512248	515754	592328	502625	741819	753200	745996	482798	488940	683371	627966	687969	738728	705609	762009	635733	572544	406277	492613	411166	420042	394177	432996	477115	392241	344393	469603	376480	349775	463951	496246	430071	433384	372403	398907	400582	488520
5	PAPPA	Q13219	VSFSSPLVAISGVALR	34630	35220	54311	32170	39740	30740	65488	32440	28790	28330	38260	38710	21584	24440	25970	35040	22910	41690	20060	41940	24910	27050	39480	25990	33330	22220	23290	18020	25310	65411	24280	22470	25800	12648	25580	30180	30880	24680	21730	20210	22360	6576	24590	17930	19860	22490
6	FN1	P02751	VTWAPPPSIDLTNFLVR	57752	59936	40625	51369	60473	39004	45378	57560	48238	73387	40947	45311	70511	34879	62275	39478	54786	45687	57054	72884	72512	40654	72853	47044	63649	60592	37457	31588	23356	54849	40717	34277	33602	28118	16517	40786	28004	21468	38073	40413	43813	40661	44312	38248	30572	44838
7	FLT1	P17948	GFIISNATYK	38527	30459	24924	41991	50928	41482	37699	32509	47083	31719	41648	41966	48638	41714	64936	45875	31030	66779	24879	29278	47606	24300	40209	63119	48039	35122	14197	36317	55531	41629	36848	21074	26736	78461	31626	37904	37860	28676	19027	22752	25990	15281	22886	15575	15325	12648
8	QSOX1	O00391	NNEEYLALIFEK	3595	2147	8746	5465	4456	2986	4846	2140	1608	3451	1716	3589	3858	2217	3157	1532	3343	2054	2507	3481	3194	4846	3845	2717	2469	3517	2454	3348	1802	2553	2269	3357	2866	1898	1086	1221	4587	1788	2797	2543	3455	1984	1508	2873	1197	1248
9	A2M	P01023	NEDSLVFVQTDK	45631	37191	34441	57540	44912.5	32224.2	45843.5	46639	34813	22254	33632	39825	36846	50724	54549	42314	49893	53917	36090	50392	47458	43568	46559.5	42846.2	35768	48360	25583	64579	31286	31612	27523	25918	20387	31765	32205	27521.5	32442.8	36392	39299	23009.5	29465	35115.5	69905.5	15479.8	20559.2	26319
10	PRG2	P13727	FQWVDGSR	21458	30586	25762	33120	46612.5	7245.5	11416.7	22270	24804	18619	19832	27504	37529	20673	29675	19704	35071	32736	35618	24079	37026	43039.7	26559.6	29976	15133.7	25751.7	17193	21116	21095	28083	19659	18584	26435	22801	24455	11661.3	4861	13262	23097	13618.3	21032	23042.7	21062	8683.83	6392.5	11280.8
11	SHBG	P04278	QAEISASAPTSLR	22477	11198	18791	21350.6	18435	8568.4	7186.2	8702	18829	14197	22915	21472	20650	16467	8843	12602	20112	12292	15106	22832	17508	14797.2	31550.8	14771.6	14307.4	12356.4	9901	16019	17239	10174	18384	6381	16020	10774	7569	9084.4	2302.8	8498	16633	5583.4	18352	14572.2	9180.8	3256.8	6254.8	3502.2
12	IGFALS	P35858	LAELPADALGPLQR	2756	2881	1956	11769.4	7821.6	1254	1865.4	3045	5243	5168	4017	3257	1934	2645	3181	2041	2357	2493	2086	2815	2395	1583.2	1422.6	2083.8	4733.8	1335.2	2040	1387	1995	2095	2968	1897	2294	3754	2586	1500.4	1302.6	3883	3461	2164.8	1807	1203.6	2271.8	3940.6	1701.6	1608.8
13	MBL2	P11226	FQASVATPR	2671	2530	2049	5570	2088.25	1087.25	1198.25	1850	2309	2535	2449	2771	1813	2566	2747	2017	1173	2345	2192	2006	1318	1363.25	3708	1201.5	934.75	2636.75	1474	1712	2873	2023	1766	1158	2157	1959	2796	1057	2230.5	2542	2980	1434	2075	2304.33	2521.75	844.5	2242	587.5
14	PON1	P27169	IQNILTEEPK	27449	24504	21879	24180	24877	30597.2	30176.2	27243	37832	37262	36999	36289	38008	16307	16457	18987	40839	21806	25258	39417	15723	23234.2	30200.2	27945	26357.2	27677	20469	14487	22819	34376	19843	16351	33967	21512	17568	27698.5	25871	35726	39136	24592	31746	26963.8	28081.8	27562.2	26219.2	27349
15	IGHA1	P01876	WLQGSQELPR	50146	56835	37952	73126.8	43116.7	26451	30372.5	33647	37554	43822	53821	45044	45169	38855	55763	52236	47637	31643	31382	37051	38797	56287.5	47801.9	38657.4	26889.1	54338.5	48665	38835	46283	35084	39747	51232	48262	44619	36003	38324.3	19594.7	36862	47345	54514.5	48530	30845.6	62048.9	34966.5	31375.5	31891.6
16	SERPINA6	P08185	GLASANVDFAFSLYK	4845	6157	8131	14103.7	10389.3	2240.67	2323.33	7676	9678	8756	9415	6147	7911	9770	10441	8455	5241	6705	4378	5142	6239	3010.67	13978.3	4066	5997.5	10694	9755	3658	5471	7881	6272	7773	7661	10540	7489	3091.67	1786	8878	4351	9775.33	10376	791	2770.67	2453.67	1292.33	2321
17	PVR	P15151	SVDIWLR	5471	11919	6180	10113.3	10128.7	9679.67	9804.67	15273	13473	9312	13961	13554	15220	14580	11269	5994	8583	6127	9107	14198	11923	10376.7	11182	10433.3	10373	9666.67	10953	13485	11311	15321	5939	14975	6601	6616	12770	10668	11110.3	6821	11878	10400	13302	9864.33	11072.3	10765.3	10336	10574
18	GPLD1	P80108	NQVVIAAGR	1079	1649	1540	3018.5	1170.5	1494.75	1147	1021	1636	1629	1963	848	1457	1010	1270	1810	1657	1418	1333	2398	1874	1097	2666.25	1426	1320	1308	2176	903	1165	1101	1562	1057	1376	1928	1900	926	709	1747	2308	1838.33	1190	635.25	756.25	1446.67	1469.5	1080
19	C4BPA	P04003	YTCLPGYVR	10290	5438	10260	10247.2	10667	3640.6	4431.8	9461	4137	8488	5720	4064	8335	9341	5249	9949	9109	4017	3782	4707	8773	6898.8	9111.4	6218.6	5317.4	7955.2	8634	10003	10495	10118	5742	7550	8353	7376	5271	4498.2	3855.8	5757	3606	6541.4	10045	9763.8	9622.4	3834.2	2431.4	4796.8
20	LALBA	P00709	LEQWLCEK	114452	152364	95600	113988	167077	82383	124381	208410	132003	182637	147901	221289	172967	107037	89604	165189	212247	88857	240787	177013	120438	264716	156127	193707	130490	217475	127056	219203	212806	122058	200225	159581	86195	138144	114577	238248	40688.2	247190	106046	233082	203431	169524	264557	93913.2	65122.5	175045
21	SERPINF1	P36955	TVQAVLTVPK	9917	6743	11776	13270.8	9782.2	6990	5490.6	9922	5361	11239	7419	6143	9524	6362	6600	6381	6396	7883	7752	8216	6390	6744.4	8576.8	6751	7708.6	7109.4	8347	10426	6690	10010	8403	9084	6679	9638	6572	7374.73	5589.2	7268	9825	7505.95	7833	7314.2	8991	7593.2	9002.6	6757.4
22	SERPIND1	P05546	SVNDLYIQK	27123	33737	35654	56106.7	37117.6	26803.5	27600.3	41091	29845	33915	30194	28872	27581	35274	39144	35619	39125	46055	25530	45051	33636	35986.5	38390.8	30409.6	32332.4	34648.4	33768	38955	30741	39486	48746	45324	38430	32157	43422	28016.2	28605.2	27240	40836	31667.1	30107	41543.3	36533.4	27323.5	28039.7	34698.4
23	SERPIND1	P05546	TLEAQLTPR	27123	33737	35654	56106.7	37117.6	26803.5	27600.3	41091	29845	33915	30194	28872	27581	35274	39144	35619	39125	46055	25530	45051	33636	35986.5	38390.8	30409.6	32332.4	34648.4	33768	38955	30741	39486	48746	45324	38430	32157	43422	28016.2	28605.2	27240	40836	31667.1	30107	41543.3	36533.4	27323.5	28039.7	34698.4
24	A1BG	P04217	CEGPIPDVTFELLR	47193	58256	46112	59907.4	40092	52473.4	31784	28463	54582	39999	44836	44768	24672	46778	37956	44180	66802	46593	40003	44424	59037	40698.6	53840.2	47092.4	38370	51863.4	61053	32773	54017	40501	40959	57910	49302	46491	60894	37417.8	44837	43923	68140	62767.2	48627	47984.6	52436.2	43795.6	62506.6	36741.4
25	LRG1	P02750	VAAGAFQGLR	124241	95261	136252	125584	115423	127573	125884	72284	107016	161119	109528	77745	84982	111838	96276	126618	93108	78498	119075	120134	159811	113566	121246	120269	121570	133265	106913	114181	102621	101672	166475	145054	118260	138901	176577	133497	119931	114186	109938	121106	140436	124135	122737	130045	108200	134568
26	APOA2	P02652	SPELQAEAK	4791204	2604109	4515375	4.51352e+06	3.68794e+06	1091655	1655134	4945885	3346935	2612341	5280010	3669605	3730218	3966653	3021385	4989251	3684716	3408022	3120165	4298604	2973576	4391780	4863110	3268476	2.68764e+06	5894052	6163068	2982472	4149671	2952634	2602342	5305529	3070610	3461626	3861740	2.20267e+06	1.23902e+06	2898297	6088277	5427295	6204359	5.70185e+06	5428036	2129249	1.70193e+06	2427445
27	CAP1	Q01518	LSDLLAPISEQIK	15297	7402	15761	1211.67	3815	27653.7	26243.3	7211	12854	20277	13482	16636	13994	8812	15535	16258	11573	9693	11569	17206	10052	12603.3	5016.67	12453.3	23409.7	10751	18258	13437	16406	19249	20864	13957	10373	8975	13479	22583.7	19601.7	13240	11045	21938.3	15708	4088.67	13525.7	31287.3	37614	28007
28	ENO1	P06733	YDLDFK	60006	76225	46312	51842.5	49062.5	56493.5	51805	89684	42841	55690	78402	53919	79622	50703	54067	40765	73644	72360	55216	45992	63133	78075.5	83823.5	64937	60102	56804.5	88994	39524	39522	39332	75242	98905	76626	46093	81581	43509.5	35727.5	65031	45894	75115.5	91084	72525.5	78700.5	48181	58874	60124.5
29	NOTCH3	Q9UM47	LLDAGADTNAQDHSGR	2161	1498	2824	5316	2923.5	2724.5	1199.5	3311	2421	3393	3155	3624	3628	3462	1833	3552	2741	3331	1899	2275	2414	2777	3002	1854	1208	2355	3806	4400	2933	4155	3606	4293	1689	3898	2787	1331	2510	2000	3653	2477	1797	3328.5	2352.5	1839	1416.5	974.5
30	APCS	P02743	VGEYSLYIGR	22969	23527	23704	31860.4	20956.8	24363.8	20765.8	20729	24487	19473	19278	25169	24452	21634	23502	17296	15373	14047	16229	19076	28924	14310	28295	14401.6	15992.2	15775	27548	18679	29262	20781	26135	28191	27377	22754	29683	13576.2	20215.8	22066	22441	19365.2	15819	19749.8	13723.8	33584.2	32359.2	21804.6
31	APOA1	P02647	VSFLSALEEYTK	89079	88795	114199	130084	126334	80835.6	87196.2	80187	105698	111093	100073	87553	99880	84025	117494	101830	113523	109307	124303	152955	94970	152525	123300	125477	113686	119803	127751	107338	135663	109762	131890	136203	142692	160666	146942	97995.5	64147	124799	163252	125328	106639	140711	162226	91057.7	73451.6	96181.2
32	FBLN1	P23142	CVNSPGSFR	5732	7464	7757	8264.5	7358	3330	5493	9013	7293	8048	8177	4942	9735	7106	10150	9361	3790	3938	5347	6514	3599	8624	8199.5	4826.5	7409.5	8192.5	11641	11388	5811	5520	7782	8824	10900	5784	9489	6094	4027	9392	8500	8411.5	8129	4337.5	8248	6224	7370	6556
33	IGHM	P01871	LICQATGFSPR	27846	23565	25868	10376.6	6841	8539	31549.4	20832	14560	27539	12183	19408	18407	21341	10906	15141	11533	13281	10890	16195	23958	8822	50188.8	11585	30272.8	18792	27287	21461	22091	28357	32269	18097	18125	11964	14036	8366.4	19346.2	22305	33159	36579.8	12812	26166.6	7027.2	2436	27874	12825.8
34	HEXB	P07686	LAPGTIVEVWK	10526	9715	7603	7482.5	8095	9604.5	8592	7805	8781	13433	11484	6897	8533	15639	7338	8014	15335	12032	7008	16693	7332	15383.5	11971.5	16541	12883.5	16355	10386	18346	15331	12131	14504	18270	13871	7977	17858	15092	4484	6461	8636	20136.5	16282	10589	17497.5	6778	8262.5	12205
35	JCHAIN	P01591	SSEDPNEDIVER	3253	2230	1451	1547.5	1155.5	1425.5	2093.5	1342	2319	1441	2973	2021	1156	1580	2742	1715	2284	2020	2124	1635	2767	1165	4762	2234.5	2396.5	3061.5	2112	1866	1540	2034	1559	3517	3146	2881	3651	890.5	3120	3028	3866	3276	3229	2452.5	2813	2866	3088.5	1768
36	HBD	P02042	TAVNALWGK	69894	59290	147175	124208	81747.5	70295.5	105776	89066	111111	68624	58420	139516	112150	74370	87503	124228	123904	131079	90260	118078	101959	91610	118142	87750	101976	124384	169073	154715	184077	84853	78244	184783	142577	119958	185908	111996	77737.5	113114	79249	135568	134389	103610	118850	112445	152313	126152
37	SERPINA4	P29622	LGFTDLFSK	2443	3203	3948	6737.5	2988	670	1168	1554	2004	3471	2470	2029	1582	1860	4113	4030	3321	1645	3085	4062	2147	2585.5	4581.5	1936.5	1571.5	3298	2523	5194	3148	3932	5242	2106	4831	4071	4936	1635	592.5	2520	3580	3853	2855	1926	2819.5	1216.5	775	870.5
38	COMP	P49747	DTDLDGFPDEK	29574	23002	38779	11985.5	23348.5	4469	19498	24641	19218	14488	22309	16772	29946	31408	15749	25564	18614	24052	23904	26749	31921	742	82803	31580.5	43791	24007	49558	33369	29938	48705	35579	35529	29283	44910	45264	1464	4614.5	44546	17198	219	22940	41112.5	49427	2636.5	16737.5	25549
39	IGHG4	P01861	STSESTAALGCLVK	15653	23652	23136	2556.75	30690.8	5808.4	19161.4	21504	14604	9398	16760	13215	16776	9805	23607	9886	19028	17272	20565	9188	19289	11598.8	27413.2	14143.6	26852	17011.6	31344	30067	34422	35748	22456	22180	16675	15320	14354	1759	8744.25	23854	11956	14935.5	22222	34161.4	26298.6	2343	7470.2	14596.4
40	AGT	P01019	VLSALQAVQGLLVAQGR	40614	28314	28261	33306	26414.7	77133.4	67639.3	51015	33690	34508	37893	49922	44741	43793	39568	42224	29589	37844	36616	32465	47238	27186.9	22130.1	20301.9	41882.2	24314.4	43132	73695	66349	70501	60628	52148	51662	76236	51388	47864	97180.1	65331	65602	45114.6	49925	29109.7	33980.1	100605	141489	66601.3
41	VWF	P04275	YFTFSGICQYLLAR	2328	1819	863	2212	625.667	3214.67	4175.67	1600	1136	1251	1758	2457	2465	1800	2045	1966	1232	1109	1197	856	1779	1082	2340.33	961	186.667	275.667	2245	2361	2836	3780	3471	1705	2941	3030	1469	2911	1097	1546	2012	2808	3578	1815.67	2293.33	5977	4789	1599.33
[truncated: 13 more columns]

## Sheet: Table S5
Table S5. Transition list of each peptide quantified by multiple reaction monitoring
No.	Gene	Accession	Sequence	fragment ion	Q1	Q3	Heavy Q1	Heavy Q3
1	APOM	O95445	SLTSCLDSK	2y7	505.75	810.36	509.75	818.36
				2y6		709.31		717.31
				2y3		349.17		357.17
2	F10	P00742	ETYDFDIAVLR	2y8	671.34	948.51	676.34	958.51
				2y7		833.48		843.48
				2y6		686.42		696.42
3	ANXA3	P12429	DISQAYYTVYK	2y7	675.83	907.45	679.83	915.45
				2y3		409.24		417.24
				2y2		310.17		318.17
4	LCN2	P80188	SYPGLTSYLVR	2y7	628.34	851.49	633.34	861.49
				2y6		738.41		748.41
				2y5		637.36		647.36
5	PAPPA	Q13219	VSFSSPLVAISGVALR	2y8	801.96	786.48	806.96	796.48
				2y7		715.44		725.44
				2y6		602.36		612.36
6	FN1	P02751	VTWAPPPSIDLTNFLVR	3y6	642.68	749.43	646.01	759.43
				3y13+2		734.91		739.91
				3y5		648.38		658.38
7	FLT1	P17948	GFIISNATYK	2y7	557.3	796.42	561.3	804.42
				2y6		683.33		691.33
				2y2		310.17		318.17
8	QSOX1	O00391	NNEEYLALIFEK	2y6	741.88	720.42	745.88	728.42
				2y4		536.3		544.3
				2b3		358.13		366.13
9	A2M	P01023	NEDSLVFVQTDK	2y6	697.84	737.38	701.84	745.38
				2y5		590.31		598.31
				2y4		491.24		499.24
10	PRG2	P13727	FQWVDGSR	2y6	497.74	719.34	502.74	729.34
				2y3		319.17		329.17
				2b2		276.13		276.13
11	SHBG	P04278	QAEISASAPTSLR	2b3	665.85	329.14	670.85	329.14
				2y8		802.44		812.44
				2y5		573.33		583.33
12	IGFALS	P35858	LAELPADALGPLQR	2y10	732.41	1037.57	737.41	1047.57
				2y10+2		519.29		524.29
				2b3		314.17		324.17
13	MBL2	P11226	FQASVATPR	2y7	488.76	701.39	493.76	711.39
				2y6		630.35		640.35
				2y4		444.25		454.25
14	PON1	P27169	IQNILTEEPK	2y8	592.83	943.51	596.83	951.51
				2y6		716.38		724.38
				2y5		603.29		611.29
15	IGHA1	P01876	WLQGSQELPR	2y8	607.32	914.46	612.32	924.46
				2y7		786.41		796.41
				2y3		385.25		395.25
16	SERPINA6	P08185	GLASANVDFAFSLYK	2y10	801.91	1203.6	805.91	1211.6
				2y8		990.49		998.49
				2y4		510.29		518.29
17	PVR	P15151	SVDIWLR	2y5	444.75	702.39	449.75	712.39
				2y4		587.36		597.36
				2y3		474.28		484.28
18	GPLD1	P80108	NQVVIAAGR	2y7	464.27	685.43	469.27	695.43
				2y6		586.36		596.36
				2y5		487.29		497.29
19	C4BPA	P04003	YTCLPGYVR	2y7	564.78	864.44	569.78	874.44
				2y6		704.4		714.4
				2y5		591.32		601.32
20	LALBA	P00709	LEQWLCEK	2y4	553.27	549.27	557.27	557.27
				2y3		436.18		444.18
				2b3		371.19		371.19
21	SERPINF1	P36955	TVQAVLTVPK	2y8	528.33	855.53	532.33	863.53
				2y7		727.47		735.47
				2y4		444.28		452.28
22	SERPIND1	P05546	SVNDLYIQK	2y7	540.29	893.47	544.29	901.47
				2y3		388.25		396.25
				2y2		275.17		283.17
23	SERPIND1	P05546	TLEAQLTPR	2y7	514.79	814.44	519.79	824.44
				2y6		685.39		695.39
				2y3		373.21		383.21
24	A1BG	P04217	CEGPIPDVTFELLR	2y9	823.42	1089.59	828.42	1099.59
				2y9+2		545.3		550.3
				2b3		347.1		347.1
25	LRG1	P02750	VAAGAFQGLR	2y8	495.28	819.44	500.28	829.44
				2y7		748.41		758.41
				2y5		620.35		630.35
26	APOA2	P02652	SPELQAEAK	2y8+2	486.75	443.23	490.75	447.23
				2y7		788.41		796.41
				2y6		659.37		667.37
27	CAP1	Q01518	LSDLLAPISEQIK	2y9	713.91	998.58	717.91	1006.58
				2y5		604.33		612.33
				2b4		429.23		429.23
28	ENO1	P06733	YDLDFK	2y5	400.7	637.31	404.7	645.31
				2y4		522.29		530.29
				2y3		409.2		417.2
29	NOTCH3	Q9UM47	LLDAGADTNAQDHSGR	3y14+2	547.59	707.8	550.92	712.8
				3y12+2		614.76		619.76
				3b3		342.2		342.2
30	APCS	P02743	VGEYSLYIGR	2y7	578.8	871.46	583.8	881.46
				2y6		708.4		718.4
				2y4		508.28		518.28
31	APOA1	P02647	VSFLSALEEYTK	2y8	693.86	940.46	697.86	948.46
				2y7		853.43		861.43
				2y6		782.39		790.39
32	FBLN1	P23142	CVNSPGSFR	2y7	512.24	764.36	517.24	774.36
				2y6		650.32		660.32
				2y5		563.29		573.29
33	IGHM	P01871	LICQATGFSPR	2y9	625.32	1023.46	630.32	1033.46
				2y7		735.37		745.37
				2y6		664.34		674.34
34	HEXB	P07686	LAPGTIVEVWK	2y6	606.85	773.45	610.85	781.45
				2y5		660.37		668.37
				2y2		333.19		341.19
35	JCHAIN	P01591	SSEDPNEDIVER	2y8	695.31	971.47	700.31	981.47
				2y8+2		486.24		491.24
				2y5		631.34		641.34
36	HBD	P02042	TAVNALWGK	2y7	480.27	787.44	484.27	795.44
				2y6		688.37		696.37
				2y3		390.21		398.21
37	SERPINA4	P29622	LGFTDLFSK	2y8	514.28	914.46	518.28	922.46
				2y6		710.37		718.37
				2y3		381.21		389.21
38	COMP	P49747	DTDLDGFPDEK	2y7	626.27	807.35	630.27	815.35
				2y6		692.32		700.32
				2y4		488.23		496.23
39	IGHG4	P01861	STSESTAALGCLVK	2y8	712.36	831.47	716.36	839.47
				2y7		760.43		768.43
				2y5		576.31		584.31
40	AGT	P01019	VLSALQAVQGLLVAQGR	3y6	575.01	643.38	578.34	653.38
				3y5		530.3		540.3
				3y4		431.23		441.23
41	VWF	P04275	YFTFSGICQYLLAR	3y5	869.94	635.38	873.27	645.38
				3y3		359.24		369.24
				3y4		472.32		482.32
